# Supplementary material for: Genetic and environmental contributions to psychological resilience and coping
Source: Wellcome Open Res. 2018 Feb 15;3:12. [Version 1] doi: 10.12688/wellcomeopenres.13854.1 (PMC6192447; doi:10.12688/wellcomeopenres.13854.1)
Supplement: Supplementary file 3 [file wellcomeopenres-3-15058-s0002.tgz]

Archive with 1 entries (1 files):
- 72e17218-42e4-481a-9828-a40f905f104b.pdf
