# Supplementary material for: Genetic and environmental contributions to psychological resilience and coping
Source: Wellcome Open Res. 2018 Feb 15;3:12. [Version 1] doi: 10.12688/wellcomeopenres.13854.1 (PMC6192447; doi:10.12688/wellcomeopenres.13854.1)
Supplement: Supplementary file 4 [file wellcomeopenres-3-15058-s0003.tgz]

Archive with 1 entries (1 files):
- 65c808b9-44c7-49ea-b1b8-4171b6de8c0d.pdf
