# Supplementary material for: Genetic and environmental contributions to psychological resilience and coping
Source: Wellcome Open Res. 2018 Feb 15;3:12. [Version 1] doi: 10.12688/wellcomeopenres.13854.1 (PMC6192447; doi:10.12688/wellcomeopenres.13854.1)
Supplement: Supplementary file 5 [file wellcomeopenres-3-15058-s0004.tgz]

Archive with 1 entries (1 files):
- 4dfb8f69-b28f-4e4e-a1d8-bc00216c0ae0.pdf
